# Supplementary material for: A Comparison of Semilandmarking Approaches in the Analysis of Size and Shape
Source: Animals (Basel). 2023 Mar 28;13(7):1179. doi: 10.3390/ani13071179 (PMC10093231; doi:10.3390/ani13071179)
Supplement: Supplementary file 1 [file animals-13-01179-s001.zip]

Archive with 1 entries (1 files):
- animals-2189614-supplementary.pdf
